# Supplementary material for: Baseline microbiota composition modulates antibiotic-mediated effects on the gut microbiota and host
Source: Microbiome. 2019 Aug 2;7:111. doi: 10.1186/s40168-019-0725-3 (PMC6676565; doi:10.1186/s40168-019-0725-3)
Supplement: Supplementary file 2 — Tables of proportional abundance of different genera in the different donor groups. (XLSX 18 kb) [file 40168_2019_725_MOESM2_ESM.xlsx]

## Sheet: Donor_A_genus_overall
Genus	value.mean	value.sd
Acetanaerobacterium	0.0410658	0.048212
Adlercreutzia	0	0
Akkermansia	0.00826211	0.016621
Alistipes	0.476112	0.503136
Anaerosporobacter	0.0105424	0.0143735
Anaerostipes	0.399378	0.436716
Anaerotruncus	0.190975	0.0883265
Asaccharobacter	0.0207202	0.0225262
Bacteroides	17.2633	7.75824
Barnesiella	0.499428	0.515056
Bifidobacterium	0.00847807	0.0175736
Bilophila	0	0
Blautia	4.11613	2.13015
Butyricicoccus	0.659362	0.320128
Butyricimonas	0.0993046	0.0956769
Butyrivibrio	0.0954467	0.105418
Clostridium_IV	0.0666071	0.0659002
Clostridium_XlVa	3.97205	1.08213
Clostridium_XlVb	0.0901917	0.15795
Clostridium_XVIII	0.00502654	0.00911635
Collinsella	0	0
Coprobacter	0.211683	0.210484
Coprococcus	0.0360931	0.0327685
Dorea	0.339021	0.370756
Eisenbergiella	0.165207	0.196936
Enterobacter	0.00113109	0.00438071
Escherichia/Shigella	0.705529	2.71487
Faecalibacterium	24.877	12.4844
Flavonifractor	0.36758	0.227576
Fusicatenibacter	0.0214578	0.0268058
Gemmiger	0.0274969	0.0348958
Holdemania	0.00531278	0.0127355
Hungatella	0.744193	0.934135
Hydrogenoanaerobacterium	0.0106073	0.0303864
Intestinimonas	0.0289038	0.0301845
Lactonifactor	0	0
Murimonas	0.014734	0.025692
Odoribacter	0.0225471	0.03285
Olsenella	0.0134913	0.0309992
Oscillibacter	0.412301	0.229068
Parabacteroides	8.10811	2.30358
Parasutterella	1.3069	0.513949
Parvibacter	0	0
Peptococcus	0.371379	0.218676
Phascolarctobacterium	0.953595	0.42351
Prevotella	26.5818	13.6242
Pseudoflavonifractor	0.083267	0.0935937
Roseburia	0.263101	0.687819
Ruminococcus2	0.360973	0.28075
Subdoligranulum	0.663232	0.569429
Sutterella	0	0

## Sheet: Donor_A_genus_by_day
key	D0_mean	D0_SD	D8_mean	D8_SD	D11_mean	D11_SD	D18_mean	D18_SD
Acetanaerobacterium	0.0274967	0.0238759	0.0598878	0.0412085	0.0272824	0.0370854	0.046204	0.0803038
Adlercreutzia	0	0	0	0	0	0	0	0
Akkermansia	0.0312931	0.0273883	0.00400384	0.00800769	0.00350926	0.00701853	0	0
Alistipes	0.857401	0.639902	0.219744	0.120368	0.456195	0.52624	0.466429	0.619094
Anaerosporobacter	0.0331521	0.0141242	0.0111605	0.00748419	0.00350926	0.00701853	0	0
Anaerostipes	0.453578	0.58995	0.081103	0.0379097	0.580949	0.469155	0.495432	0.492138
Anaerotruncus	0.111924	0.0520391	0.152671	0.0275412	0.258439	0.0375897	0.221104	0.130178
Asaccharobacter	0.0095511	0.016543	0.0158898	0.0317797	0.0333465	0.0136518	0.0213012	0.024907
Bacteroides	24.8723	9.85977	12.2052	0.919375	19.0063	7.41755	14.8715	7.51831
Barnesiella	1.11696	0.793136	0.336415	0.14538	0.582299	0.398147	0.116419	0.131992
Bifidobacterium	0.00477555	0.00827149	0	0	0.0187611	0.0280464	0.00945001	0.0189
Bilophila	0	0	0	0	0	0	0	0
Blautia	3.0247	1.55233	1.78081	0.91917	5.95401	1.24813	5.43215	1.37488
Butyricicoccus	0.812824	0.0434286	0.385431	0.114926	0.790742	0.481686	0.686817	0.290072
Butyricimonas	0.213843	0.174556	0.0711252	0.0234291	0.0859802	0.052351	0.0549047	0.0455339
Butyrivibrio	0.148191	0.0944041	0.0496114	0.0737314	0.0854852	0.133329	0.111685	0.128992
Clostridium_IV	0.13324	0.105855	0.0567156	0.036045	0.0290895	0.0257882	0.0640413	0.0661519
Clostridium_XlVa	3.13639	0.470749	4.1045	1.14178	4.7494	1.47803	3.68899	0.441049
Clostridium_XlVb	0.350028	0.211571	0	0	0.0367394	0.0174842	0.0389583	0.024648
Clostridium_XVIII	0	0	0.0110981	0.0137728	0.00775146	0.00895216	0	0
Collinsella	0	0	0	0	0	0	0	0
Coprobacter	0.29451	0.408138	0.280103	0.184112	0.196673	0.143919	0.0961534	0.0994467
Coprococcus	0.0593929	0.0391366	0.0314485	0.0294024	0.026411	0.025258	0.032945	0.0421607
Dorea	0.108908	0.0263791	0.0335773	0.0500571	0.391525	0.342798	0.764546	0.313926
Eisenbergiella	0.104686	0.115896	0.229144	0.293403	0.170059	0.265859	0.14181	0.0734553
Enterobacter	0.00565547	0.00979556	0	0	0	0	0	0
Escherichia/Shigella	3.51117	6.06912	0	0	0.00763515	0.00882348	0.00472501	0.00945001
Faecalibacterium	13.1485	10.5288	21.2905	4.97278	23.6158	12.9959	38.5209	7.40217
Flavonifractor	0.294758	0.260371	0.29242	0.193408	0.595081	0.228729	0.269856	0.11043
Fusicatenibacter	0.0417737	0.0268132	0.00400384	0.00800769	0	0	0.0451324	0.0250929
Gemmiger	0.0169664	0.0293867	0.0311167	0.0259912	0.0265421	0.0361224	0.0327298	0.0544106
Holdemania	0.00658501	0.0114056	0	0	0.0149842	0.0216465	0	0
Hungatella	0.383705	0.113863	0.682445	0.372814	1.62246	1.52868	0.198042	0.162676
Hydrogenoanaerobacterium	0.00477555	0.00827149	0	0	0.00701853	0.0140371	0.0291772	0.0583544
Intestinimonas	0.0286533	0.049629	0.0186009	0.0218895	0.0492334	0.0261826	0.019065	0.0249681
Lactonifactor	0	0	0	0	0	0	0	0
Murimonas	0.0122405	0.0106919	0	0	0.0196325	0.039265	0.0264398	0.0308555
Odoribacter	0.05962	0.0410706	0.00529661	0.0105932	0.0301603	0.037867	0.00437982	0.00875964
Olsenella	0.0382044	0.066172	0.00529661	0.0105932	0.0117795	0.023559	0.00486287	0.00972573
Oscillibacter	0.561437	0.353867	0.39838	0.141553	0.472928	0.229849	0.253744	0.166133
Parabacteroides	6.48654	2.43741	7.16469	2.41466	9.03724	1.49566	9.33857	2.3978
Parasutterella	1.42915	1.14472	1.00195	0.157579	1.4705	0.343862	1.35658	0.195155
Parvibacter	0	0	0	0	0	0	0	0
Peptococcus	0.539886	0.133236	0.221849	0.184621	0.501484	0.22008	0.264425	0.181032
Phascolarctobacterium	1.28415	0.404751	0.545616	0.262158	1.0563	0.414728	1.01095	0.370715
Prevotella	27.3898	5.84777	44.8882	3.74279	20.3549	7.47324	13.8962	7.73427
Pseudoflavonifractor	0.021742	0.0262473	0.110864	0.114695	0.14626	0.116988	0.0388204	0.0292046
Roseburia	1.10833	1.39297	0.00360959	0.00721917	0.0347293	0.0440557	0.117045	0.100186
Ruminococcus2	0.244867	0.269105	0.149551	0.0735878	0.663539	0.242703	0.356909	0.245087
Subdoligranulum	0.619957	0.636938	0.593222	0.587507	1.16517	0.563108	0.263759	0.152802
Sutterella	0	0	0	0	0	0	0	0

## Sheet: Donor_B_genus_overall
	Mean	SD
Acetanaerobacterium	0	0
Adlercreutzia	0.00524991	0.0109824
Akkermansia	0	0
Alistipes	1.71177	1.5824
Anaerosporobacter	0	0
Anaerostipes	0.575177	0.435647
Anaerotruncus	0.11682	0.077271
Asaccharobacter	0.0184221	0.0390025
Bacteroides	37.8612	12.1703
Barnesiella	0.147894	0.169648
Bifidobacterium	0.00887161	0.0162061
Bilophila	0.65609	0.210646
Blautia	7.47851	3.41763
Butyricicoccus	0.629714	0.3501
Butyricimonas	0.0752305	0.0691349
Butyrivibrio	0	0
Clostridium_IV	0.346722	0.202948
Clostridium_XlVa	10.9487	3.8881
Clostridium_XlVb	0.00203842	0.00789478
Clostridium_XVIII	0.0158001	0.0201251
Collinsella	0.0160081	0.0230913
Coprobacter	0.286647	0.252551
Coprococcus	0.0541193	0.0436547
Dorea	0.39511	1.22699
Eisenbergiella	1.20578	0.818508
Enterobacter	0.0476393	0.100416
Escherichia/Shigella	0.0143369	0.0555266
Faecalibacterium	0.0232353	0.0305055
Flavonifractor	0.397207	0.175876
Fusicatenibacter	0.0015083	0.0058416
Gemmiger	0	0
Holdemania	0.015846	0.0458172
Hungatella	2.29445	3.19447
Hydrogenoanaerobacterium	0.00327601	0.0099914
Intestinimonas	0.0332709	0.0518564
Lactonifactor	0.00809632	0.0231947
Murimonas	0.147706	0.129507
Odoribacter	0.0101229	0.0219862
Olsenella	0.0426457	0.0597072
Oscillibacter	0.421555	0.269637
Parabacteroides	19.5743	7.60672
Parasutterella	0.486859	1.02534
Parvibacter	0.00754115	0.0211679
Peptococcus	0	0
Phascolarctobacterium	0.648625	0.282694
Prevotella	0.0230931	0.0241405
Pseudoflavonifractor	0.0756003	0.0698764
Roseburia	0.0231264	0.0802126
Ruminococcus2	2.38004	5.08862
Subdoligranulum	0.135298	0.194726
Sutterella	0.106134	0.219333

## Sheet: Donor_B_genus_by_day
	D0_mean	D0_SD	D8_mean	D8_SD	D11_mean	D11_SD	D18_mean	D18_SD
Acetanaerobacterium	0	0	0	0	0	0	0	0
Adlercreutzia	0.0188355	0.0164766	0	0	0.0055605	0.011121	0	0
Akkermansia	0	0	0	0	0	0	0	0
Alistipes	1.71694	1.75475	1.07957	0.655762	1.54848	1.84281	2.50337	2.09822
Anaerosporobacter	0	0	0	0	0	0	0	0
Anaerostipes	0.815519	0.139374	0.317516	0.404135	0.628284	0.412279	0.599474	0.623376
Anaerotruncus	0.0980203	0.0117497	0.1271	0.0907112	0.194069	0.0418582	0.0433921	0.046382
Asaccharobacter	0.00509606	0.00882664	0.00674364	0.00779695	0.04371	0.0751996	0.0148071	0.0100858
Bacteroides	49.2831	17.5259	40.8733	9.7377	31.9251	11.9949	32.219	3.96895
Barnesiella	0.176548	0.0705656	0.0498629	0.080728	0.135908	0.111174	0.236423	0.296372
Bifidobacterium	0.00897071	0.00778436	0.021754	0.027297	0.00478652	0.00957304	0	0
Bilophila	0.733588	0.10671	0.684883	0.330296	0.567299	0.174556	0.657966	0.205629
Blautia	5.96767	2.08866	6.96298	4.54886	9.80245	2.87673	6.80322	3.49079
Butyricicoccus	0.410356	0.196652	0.427525	0.162427	0.849915	0.549435	0.776219	0.148506
Butyricimonas	0.0767711	0.0558169	0.0765277	0.100902	0.071113	0.0582458	0.0768955	0.081383
Butyrivibrio	0	0	0	0	0	0	0	0
Clostridium_IV	0.423741	0.206288	0.226163	0.131324	0.268476	0.0727552	0.487763	0.285138
Clostridium_XlVa	7.55117	3.72653	12.4575	3.28945	10.9964	3.86603	11.9402	4.43063
Clostridium_XlVb	0.0101921	0.0176533	0	0	0	0	0	0
Clostridium_XVIII	0.00432171	0.00748542	0.0131336	0.0107356	0.0292578	0.0324503	0.0136176	0.0171872
Collinsella	0.0309065	0.0325176	0.00981582	0.0132113	0.00478652	0.00957304	0.0222482	0.0320046
Coprobacter	0.284418	0.270771	0.467387	0.341175	0.155134	0.15317	0.239091	0.198175
Coprococcus	0.0556125	0.0254055	0.0602897	0.0324825	0.0287191	0.0574383	0.0722291	0.0525202
Dorea	0.336802	0.186464	0.00981582	0.0132113	0.0201506	0.0183419	1.1991	2.39819
Eisenbergiella	0.834699	0.329221	1.2645	1.29035	1.54625	0.811765	1.08489	0.64334
Enterobacter	0.0230375	0.00678253	0.112283	0.189933	0.0342796	0.0547447	0.0148071	0.0100858
Escherichia/Shigella	0	0	0.0537634	0.107527	0	0	0	0
Faecalibacterium	0.00432171	0.00748542	0.0237004	0.0294865	0.0265452	0.0329473	0.0336456	0.0428168
Flavonifractor	0.394799	0.107996	0.47153	0.166482	0.36525	0.222839	0.356646	0.219718
Fusicatenibacter	0	0	0	0	0	0	0.00565611	0.0113122
Gemmiger	0	0	0	0	0	0	0	0
Holdemania	0.0132924	0.0129775	0	0	0.00478652	0.00957304	0.0446668	0.0893336
Hungatella	0.409232	0.684343	5.06557	5.40022	2.42132	0.98118	0.810362	0.658152
Hydrogenoanaerobacterium	0	0	0.00282965	0.00565931	0.00945537	0.0189107	0	0
Intestinimonas	0	0	0.00698617	0.0139723	0.0473357	0.0824031	0.0704441	0.0378048
Lactonifactor	0.00432171	0.00748542	0	0	0.00478652	0.00957304	0.0223334	0.0446668
Murimonas	0.182541	0.0157165	0.0599164	0.0939888	0.201561	0.168536	0.155514	0.159465
Odoribacter	0.0301293	0.0407088	0	0	0.015364	0.0209973	0	0
Olsenella	0.0620177	0.0314617	0.0196989	0.00687046	0.0697496	0.112339	0.0239597	0.0280524
Oscillibacter	0.322346	0.073852	0.529076	0.360486	0.455797	0.283679	0.3542	0.303904
Parabacteroides	16.2648	4.59671	19.6733	5.20857	24.5858	11.5593	16.9458	6.444
Parasutterella	0	0	1.23991	1.59012	0.550078	1.05011	0.0357334	0.0714669
Parvibacter	0	0	0	0	0.0189107	0.0378215	0.00936856	0.0187371
Peptococcus	0	0	0	0	0	0	0	0
Phascolarctobacterium	0.763793	0.482184	0.465197	0.127608	0.759055	0.122842	0.635245	0.334577
Prevotella	0.0231572	0.0204816	0.00632274	0.00738081	0.0272603	0.0288021	0.0356482	0.0307821
Pseudoflavonifractor	0.0525122	0.0388951	0.0715715	0.0743253	0.0806648	0.107446	0.0918808	0.0613698
Roseburia	0.103721	0.17965	0	0	0	0	0.00893336	0.0178667
Ruminococcus2	0.411942	0.329682	0.170225	0.169823	0.154561	0.0650338	8.2914	7.55998
Subdoligranulum	0.16296	0.118659	0.272684	0.350882	0.039179	0.016897	0.0732845	0.0280062
Sutterella	0.15126	0.26199	0.269705	0.338464	0.00957304	0.0191461	0.00527983	0.0105597
