# Supplementary material for: Baseline microbiota composition modulates antibiotic-mediated effects on the gut microbiota and host
Source: Microbiome. 2019 Aug 2;7:111. doi: 10.1186/s40168-019-0725-3 (PMC6676565; doi:10.1186/s40168-019-0725-3)
Supplement: Supplementary file 3 — Results from statistical tests of significance for different diversity metrics. (XLSX 8 kb) [file 40168_2019_725_MOESM3_ESM.xlsx]

## Sheet: Diversity_statistics
Diversity statistics for differences between days per donor
Metric	Donor	Kruskal-Wallis P-value
Observed	A	0.748007
Observed	B	0.450232
Chao1	A	0.912438
Chao1	B	0.64998
ACE	A	0.837474
ACE	B	0.49987
Shannon	A	0.0733731
Shannon	B	0.149221
Simpson	A	0.203542
Simpson	B	0.370294
InvSimpson	A	0.203542
InvSimpson	B	0.370294
Fisher	A	0.748007
Fisher	B	0.450232
