# Supplementary material for: Baseline microbiota composition modulates antibiotic-mediated effects on the gut microbiota and host
Source: Microbiome. 2019 Aug 2;7:111. doi: 10.1186/s40168-019-0725-3 (PMC6676565; doi:10.1186/s40168-019-0725-3)
Supplement: Supplementary file 6 — Output from HAllA correlations of GSVA and genus abundance. (XLSX 43 kb) [file 40168_2019_725_MOESM6_ESM.xlsx]

## Sheet: Associations_HAllA_clusters
association_rank	cluster1	cluster2	pvalue	qvalue	similarity_score_between_clusters
1	Dorea	GO_GLOMERULAR_EPITHELIUM_DEVELOPMENT;GO_POSITIVE_REGULATION_OF_SMALL_GTPASE_MEDIATED_SIGNAL_TRANSDUCTION;GO_NEGATIVE_REGULATION_OF_CIRCADIAN_RHYTHM;GO_EPITHELIAL_CELL_DIFFERENTIATION_INVOLVED_IN_KIDNEY_DEVELOPMENT;GO_CALCIUM_DEPENDENT_CELL_CELL_ADHESION_VIA_PLASMA_MEMBRANE_CELL_ADHESION_MOLECULES;GO_FILAMENTOUS_ACTIN	1.89446e-06	0.0151709	0.913984
2	Anaerosporobacter	GO_REGULATION_OF_INTERLEUKIN_17_PRODUCTION	1.15456e-05	0.0221957	-0.885154
3	Anaerosporobacter	GO_CHD_TYPE_COMPLEX;GO_NUCLEAR_TRANSCRIPTIONAL_REPRESSOR_COMPLEX	1.28093e-05	0.0221957	-0.883217
4	Dorea	GO_AMINO_SUGAR_CATABOLIC_PROCESS;GO_POSITIVE_REGULATION_OF_ACUTE_INFLAMMATORY_RESPONSE;GO_CELLULAR_RESPONSE_TO_ATP	1.38584e-05	0.0221957	0.881726
5	Dorea	GO_RESPONSE_TO_PLATELET_DERIVED_GROWTH_FACTOR	1.38584e-05	0.0221957	0.881726
6	Dorea	GO_ANTERIOR_POSTERIOR_AXIS_SPECIFICATION_EMBRYO;GO_TRIPARTITE_REGIONAL_SUBDIVISION;GO_BLASTODERM_SEGMENTATION;GO_POSITIVE_REGULATION_OF_MULTICELLULAR_ORGANISMAL_METABOLIC_PROCESS;GO_POSITIVE_REGULATION_OF_COLLAGEN_METABOLIC_PROCESS	1.9954e-05	0.0225223	0.874558
7	Anaerosporobacter	GO_BRANCHING_INVOLVED_IN_LABYRINTHINE_LAYER_MORPHOGENESIS;GO_PROTEOGLYCAN_METABOLIC_PROCESS;GO_PROTEOGLYCAN_BIOSYNTHETIC_PROCESS;GO_MESENCHYME_MORPHOGENESIS	2.52833e-05	0.0225223	0.869659
8	Dorea	GO_ADENYLYLTRANSFERASE_ACTIVITY;GO_RESPIRATORY_CHAIN;GO_MUSCLE_ATROPHY;GO_CHEMOKINE_BINDING	2.81247e-05	0.0225223	0.867389
9	Dorea	GO_NEGATIVE_REGULATION_OF_INTRINSIC_APOPTOTIC_SIGNALING_PATHWAY_IN_RESPONSE_TO_DNA_DAMAGE;GO_REGULATION_OF_HEAT_GENERATION;GO_POSITIVE_REGULATION_OF_CELLULAR_EXTRAVASATION	3.31479e-05	0.0241317	0.863805
10	Dorea	GO_GLOMERULUS_DEVELOPMENT;GO_COLLAGEN_TRIMER;GO_COMPLEX_OF_COLLAGEN_TRIMERS	5.28663e-05	0.0300094	0.853052
11	Prevotella	GO_POSITIVE_REGULATION_OF_TRIGLYCERIDE_BIOSYNTHETIC_PROCESS;GO_POSITIVE_REGULATION_OF_TRIGLYCERIDE_METABOLIC_PROCESS	5.99589e-05	0.0300094	0.85
12	Prevotella	GO_POSITIVE_REGULATION_OF_SMALL_GTPASE_MEDIATED_SIGNAL_TRANSDUCTION;GO_NEGATIVE_REGULATION_OF_CIRCADIAN_RHYTHM;GO_EPITHELIAL_CELL_DIFFERENTIATION_INVOLVED_IN_KIDNEY_DEVELOPMENT;GO_CALCIUM_DEPENDENT_CELL_CELL_ADHESION_VIA_PLASMA_MEMBRANE_CELL_ADHESION_MOLECULES;GO_FILAMENTOUS_ACTIN	5.99589e-05	0.0300094	-0.85
13	Roseburia;Pseudoflavonifractor	GO_I_SMAD_BINDING	6.65702e-05	0.030184	-0.847413
14	Dorea	GO_DETECTION_OF_MECHANICAL_STIMULUS_INVOLVED_IN_SENSORY_PERCEPTION_OF_SOUND;GO_DERMATAN_SULFATE_PROTEOGLYCAN_METABOLIC_PROCESS;GO_DERMATAN_SULFATE_METABOLIC_PROCESS	7.07532e-05	0.030184	0.845884
15	Anaerosporobacter	GO_NEGATIVE_REGULATION_OF_INTERLEUKIN_17_PRODUCTION	7.47831e-05	0.030184	-0.844479
16	Dorea	GO_FIBRIL_ORGANIZATION;GO_TRABECULA_FORMATION;GO_COLLAGEN_BINDING;GO_INTEGRIN_BINDING;GO_TRABECULA_MORPHOGENESIS	8.14128e-05	0.030184	0.842299
17	Dorea	GO_NEGATIVE_REGULATION_OF_EXTRINSIC_APOPTOTIC_SIGNALING_PATHWAY_IN_ABSENCE_OF_LIGAND;GO_NEGATIVE_REGULATION_OF_SIGNAL_TRANSDUCTION_IN_ABSENCE_OF_LIGAND	9.33631e-05	0.030184	0.838715
18	Dorea	GO_COLLAGEN_FIBRIL_ORGANIZATION;GO_SMOOTH_MUSCLE_TISSUE_DEVELOPMENT;GO_BANDED_COLLAGEN_FIBRIL;GO_CHONDROCYTE_DEVELOPMENT;GO_CELL_ADHESION_MEDIATED_BY_INTEGRIN;GO_WOUND_HEALING_SPREADING_OF_EPIDERMAL_CELLS;GO_PLATELET_DERIVED_GROWTH_FACTOR_BINDING	9.33631e-05	0.030184	0.838715
19	Dorea	GO_REGULATION_OF_EXTRINSIC_APOPTOTIC_SIGNALING_PATHWAY_IN_ABSENCE_OF_LIGAND;GO_EMBRYONIC_SKELETAL_JOINT_DEVELOPMENT;GO_POSITIVE_REGULATION_OF_RHO_PROTEIN_SIGNAL_TRANSDUCTION	0.000106723	0.030184	0.835131
20	Blautia	GO_TRANSFERASE_ACTIVITY_TRANSFERRING_NITROGENOUS_GROUPS	0.000119028	0.030184	-0.832143
21	Dorea	GO_CARBOHYDRATE_KINASE_ACTIVITY;GO_REGULATION_OF_INCLUSION_BODY_ASSEMBLY;GO_GLUCOSE_CATABOLIC_PROCESS;GO_LIPID_DIGESTION	0.000121618	0.030184	0.831547
22	Anaerosporobacter	GO_REGULATION_OF_ARP2_3_COMPLEX_MEDIATED_ACTIN_NUCLEATION;GO_NEGATIVE_REGULATION_OF_STRIATED_MUSCLE_CELL_APOPTOTIC_PROCESS;GO_NEGATIVE_REGULATION_OF_CARDIAC_MUSCLE_CELL_APOPTOTIC_PROCESS	0.000124385	0.030184	-0.830921
23	Anaerosporobacter	GO_EMBRYONIC_CAMERA_TYPE_EYE_FORMATION;GO_MIDGUT_DEVELOPMENT;GO_EMBRYONIC_DIGESTIVE_TRACT_DEVELOPMENT	0.000124385	0.030184	-0.830921
24	Dorea	GO_BONE_TRABECULA_MORPHOGENESIS;GO_ENDODERMAL_CELL_DIFFERENTIATION;GO_PROTEIN_HETEROTRIMERIZATION	0.000138184	0.0325463	0.827962
25	Dorea	GO_MAP_KINASE_KINASE_KINASE_ACTIVITY;GO_VASODILATION;GO_POSITIVE_REGULATION_OF_PEPTIDYL_THREONINE_PHOSPHORYLATION;GO_G_PROTEIN_ALPHA_SUBUNIT_BINDING;GO_ENTERIC_NERVOUS_SYSTEM_DEVELOPMENT	0.000156561	0.0348261	0.824378
26	Dorea	GO_REGULATION_OF_LIPOPROTEIN_LIPASE_ACTIVITY	0.000199359	0.0399116	-0.81721
27	Dorea	GO_POSITIVE_REGULATION_OF_TRIGLYCERIDE_BIOSYNTHETIC_PROCESS;GO_POSITIVE_REGULATION_OF_TRIGLYCERIDE_METABOLIC_PROCESS	0.000224105	0.0417357	-0.813625
28	Dorea	GO_NEUTRAL_LIPID_BIOSYNTHETIC_PROCESS;GO_ACYLGLYCEROL_BIOSYNTHETIC_PROCESS	0.000251315	0.0428198	-0.810041
29	Faecalibacterium	GO_CHONDROITIN_SULFATE_CATABOLIC_PROCESS	0.000307265	0.0474246	0.803571
30	Anaerostipes;Dorea	GO_STEROID_HYDROXYLASE_ACTIVITY;GO_ARACHIDONIC_ACID_MONOOXYGENASE_ACTIVITY	0.000307265	0.0474246	-0.803571
31	Dorea	GO_VIRAL_GENOME_REPLICATION;GO_REGULATION_OF_T_CELL_MIGRATION	0.000313874	0.0474246	0.802873
32	Dorea	GO_POSITIVE_REGULATION_OF_EPITHELIAL_TO_MESENCHYMAL_TRANSITION	0.000313874	0.0474246	0.802873
33	Dorea	GO_REGULATION_OF_MACROPHAGE_CYTOKINE_PRODUCTION;GO_NEGATIVE_REGULATION_OF_EMBRYONIC_DEVELOPMENT	0.00034962	0.0491186	0.799288
34	Dorea	GO_GROWTH_PLATE_CARTILAGE_DEVELOPMENT	0.00034962	0.0491186	0.799288
35	Prevotella	GO_H4_HISTONE_ACETYLTRANSFERASE_COMPLEX	0.000380468	0.0501954	-0.796429
36	Prevotella	GO_NEGATIVE_REGULATION_OF_PROTEIN_AUTOPHOSPHORYLATION;GO_GLYOXYLATE_METABOLIC_PROCESS	0.000380468	0.0501954	-0.796429
37	Prevotella	GO_BONE_TRABECULA_MORPHOGENESIS;GO_ENDODERMAL_CELL_DIFFERENTIATION;GO_PROTEIN_HETEROTRIMERIZATION	0.000422077	0.05077	-0.792857
38	Anaerosporobacter	GO_REGULATION_OF_MACROPHAGE_CYTOKINE_PRODUCTION;GO_NEGATIVE_REGULATION_OF_EMBRYONIC_DEVELOPMENT	0.000430326	0.05077	-0.792184
39	Prevotella	GO_NEGATIVE_REGULATION_OF_EXTRINSIC_APOPTOTIC_SIGNALING_PATHWAY_IN_ABSENCE_OF_LIGAND;GO_NEGATIVE_REGULATION_OF_SIGNAL_TRANSDUCTION_IN_ABSENCE_OF_LIGAND	0.000516455	0.0582503	-0.785714
40	Dorea	GO_CARTILAGE_DEVELOPMENT_INVOLVED_IN_ENDOCHONDRAL_BONE_MORPHOGENESIS;GO_ENDOCHONDRAL_BONE_MORPHOGENESIS;GO_EXTRACELLULAR_MATRIX_STRUCTURAL_CONSTITUENT	0.000527477	0.0586672	0.784951
41	Dorea	GO_CHONDROITIN_SULFATE_CATABOLIC_PROCESS	0.000581849	0.0589803	0.781367
42	Dorea	GO_REPLACEMENT_OSSIFICATION;GO_ENDOCHONDRAL_OSSIFICATION;GO_BASEMENT_MEMBRANE_ORGANIZATION;GO_EXTRACELLULAR_FIBRIL_ORGANIZATION	0.000581849	0.0589803	0.781367
43	Prevotella	GO_REGULATION_OF_EXTRINSIC_APOPTOTIC_SIGNALING_PATHWAY_IN_ABSENCE_OF_LIGAND;GO_EMBRYONIC_SKELETAL_JOINT_DEVELOPMENT;GO_POSITIVE_REGULATION_OF_RHO_PROTEIN_SIGNAL_TRANSDUCTION	0.00062735	0.0606449	-0.778571
44	Dorea	GO_POSITIVE_REGULATION_OF_MYELOID_LEUKOCYTE_CYTOKINE_PRODUCTION_INVOLVED_IN_IMMUNE_RESPONSE	0.000640696	0.0606449	0.777783
45	Anaerosporobacter	GO_FIBRIL	0.000659596	0.0606449	-0.776689
46	Prevotella	GO_FIBRIL_ORGANIZATION	0.000689645	0.0606449	-0.775
47	Anaerosporobacter	GO_DNA_DIRECTED_RNA_POLYMERASE_II_CORE_COMPLEX	0.000730177	0.0622049	0.772815
48	Prevotella	GO_REGULATION_OF_RESPIRATORY_GASEOUS_EXCHANGE	0.000756875	0.0627951	-0.771429
49	Dorea	GO_LAMELLIPODIUM_ORGANIZATION	0.000846887	0.0627951	0.76703
50	Dorea	GO_RESPONSE_TO_INCREASED_OXYGEN_LEVELS;GO_RESPONSE_TO_HYPEROXIA	0.000846887	0.0627951	0.76703
51	Dorea	GO_PROTEOGLYCAN_METABOLIC_PROCESS	0.000846887	0.0627951	0.76703
52	Anaerosporobacter	GO_POSITIVE_REGULATION_OF_PEPTIDYL_THREONINE_PHOSPHORYLATION	0.000889758	0.0642986	-0.765067
53	Prevotella	GO_POSITIVE_REGULATION_OF_EPITHELIAL_TO_MESENCHYMAL_TRANSITION	0.00090731	0.0642986	-0.764286
54	Prevotella	GO_RESPIRATORY_CHAIN	0.00090731	0.0642986	0.764286
55	Prevotella	GO_POSITIVE_REGULATION_OF_ACUTE_INFLAMMATORY_RESPONSE;GO_CELLULAR_RESPONSE_TO_ATP	0.00090731	0.0642986	-0.764286
56	Dorea	GO_CARBOHYDRATE_TRANSMEMBRANE_TRANSPORT	0.000926486	0.0645157	-0.763446
57	Anaerotruncus	GO_MYOTUBE_CELL_DEVELOPMENT	0.000991129	0.0684221	0.760714
58	Dorea	GO_CHD_TYPE_COMPLEX	0.00101204	0.0686816	0.759862
59	Anaerosporobacter	GO_POSITIVE_REGULATION_OF_NITRIC_OXIDE_SYNTHASE_BIOSYNTHETIC_PROCESS	0.00102709	0.0691172	-0.759257
60	Intestinimonas	GO_GLUTATHIONE_DERIVATIVE_BIOSYNTHETIC_PROCESS;GO_GLUTATHIONE_DERIVATIVE_METABOLIC_PROCESS	0.00105898	0.0700853	-0.757998
61	Dorea	GO_PROTEOGLYCAN_BIOSYNTHETIC_PROCESS	0.00110388	0.070719	0.756277
62	Anaerosporobacter	GO_FILAMENTOUS_ACTIN	0.00112782	0.0711147	-0.755383
63	Anaerosporobacter	GO_GLOMERULAR_EPITHELIUM_DEVELOPMENT	0.00112782	0.0711147	-0.755383
64	Faecalibacterium	GO_ANTERIOR_POSTERIOR_AXIS_SPECIFICATION_EMBRYO;GO_TRIPARTITE_REGIONAL_SUBDIVISION;GO_BLASTODERM_SEGMENTATION;GO_POSITIVE_REGULATION_OF_MULTICELLULAR_ORGANISMAL_METABOLIC_PROCESS;GO_POSITIVE_REGULATION_OF_COLLAGEN_METABOLIC_PROCESS	0.00117758	0.0711789	0.753571
65	Anaerotruncus	GO_FIBRIL	0.00117758	0.0711789	0.753571
66	Anaerosporobacter	GO_POSITIVE_REGULATION_OF_MONOOXYGENASE_ACTIVITY	0.00118109	0.0711789	-0.753446
67	Dorea	GO_OLIGOSACCHARIDE_CATABOLIC_PROCESS	0.00120235	0.0711789	-0.752693
68	Dorea	GO_EMBRYONIC_DIGESTIVE_TRACT_DEVELOPMENT	0.00120235	0.0711789	0.752693
69	Intestinimonas	GO_SARCOPLASMIC_RETICULUM_CALCIUM_ION_TRANSPORT	0.00120883	0.0711789	0.752465
70	Faecalibacterium;Barnesiella	GO_ER_TO_GOLGI_TRANSPORT_VESICLE;GO_LUMENAL_SIDE_OF_MEMBRANE	0.0012809	0.0727478	0.75
71	Prevotella	GO_COLLAGEN_BINDING	0.0012809	0.0727478	-0.75
72	Anaerotruncus	GO_NEGATIVE_REGULATION_OF_PROTEIN_AUTOPHOSPHORYLATION;GO_GLYOXYLATE_METABOLIC_PROCESS	0.0012809	0.0727478	0.75
73	Dorea	GO_HEART_TRABECULA_FORMATION	0.00130779	0.0737519	0.749109
74	Clostridium_IV	GO_POSITIVE_REGULATION_OF_ALCOHOL_BIOSYNTHETIC_PROCESS;GO_VENTRICULAR_CARDIAC_MUSCLE_CELL_DIFFERENTIATION	0.0013702	0.0757988	-0.747096
75	Ruminococcus2	GO_REGULATION_OF_RESPIRATORY_GASEOUS_EXCHANGE	0.00139141	0.0757988	0.746429
76	Faecalibacterium	GO_POSITIVE_REGULATION_OF_CELLULAR_EXTRAVASATION	0.00139141	0.0757988	0.746429
77	Dorea	GO_CHONDROITIN_SULFATE_PROTEOGLYCAN_METABOLIC_PROCESS	0.00142057	0.0758396	0.745525
78	Dorea	GO_CHONDROCYTE_DIFFERENTIATION	0.00142057	0.0758396	0.745525
79	Faecalibacterium	GO_REGULATION_OF_EXTRINSIC_APOPTOTIC_SIGNALING_PATHWAY_IN_ABSENCE_OF_LIGAND	0.00150949	0.0795262	0.742857
80	Prevotella	GO_RESPONSE_TO_PLATELET_DERIVED_GROWTH_FACTOR	0.00163551	0.0850466	-0.739286
81	Dorea	GO_EMBRYONIC_CAMERA_TYPE_EYE_FORMATION	0.00166967	0.0862626	0.738356
82	Blautia	GO_GLUTATHIONE_METABOLIC_PROCESS	0.00176987	0.0874375	-0.735714
83	Ruminococcus2	GO_MYOTUBE_CELL_DEVELOPMENT	0.00176987	0.0874375	0.735714
84	Prevotella	GO_RESPONSE_TO_INCREASED_OXYGEN_LEVELS;GO_RESPONSE_TO_HYPEROXIA	0.00176987	0.0874375	-0.735714
85	Anaerotruncus	GO_MECHANOSENSORY_BEHAVIOR	0.00176987	0.0874375	0.735714
86	Dorea	GO_ANTIGEN_BINDING	0.00180677	0.0874375	0.734772
87	Anaerotruncus	GO_NEGATIVE_REGULATION_OF_GLUCOSE_IMPORT	0.00191296	0.090645	0.732143
88	Dorea	GO_NEGATIVE_REGULATION_OF_INTERLEUKIN_17_PRODUCTION	0.00195278	0.0919872	0.731187
89	Faecalibacterium	GO_ANTIGEN_BINDING	0.00206521	0.0956654	0.728571
90	Anaerosporobacter	GO_POSITIVE_REGULATION_OF_ALCOHOL_BIOSYNTHETIC_PROCESS	0.00207864	0.0956654	-0.728267
91	Anaerosporobacter	GO_ER_TO_GOLGI_TRANSPORT_VESICLE	0.00207864	0.0956654	-0.728267
92	Ruminococcus2	GO_NEGATIVE_REGULATION_OF_GLUCOSE_IMPORT	0.00222703	0.0979894	0.725
93	Prevotella	GO_GLOMERULUS_DEVELOPMENT	0.00222703	0.0979894	-0.725
94	Coprobacter	GO_GLYCOGEN_BIOSYNTHETIC_PROCESS;GO_GLUCAN_BIOSYNTHETIC_PROCESS	0.00222703	0.0979894	0.725
95	Prevotella	GO_DERMATAN_SULFATE_METABOLIC_PROCESS	0.00222703	0.0979894	-0.725
96	Prevotella	GO_BANDED_COLLAGEN_FIBRIL	0.00222703	0.0979894	-0.725
97	Faecalibacterium	GO_VIRAL_GENOME_REPLICATION	0.00222703	0.0979894	0.725
98	Prevotella	GO_INTEGRIN_BINDING	0.00222703	0.0979894	-0.725
99	Dorea	GO_FIBRIL	0.00227322	0.0989343	0.724019

## Sheet: Individ_bacteria_pathway(fig5)
Genera	Pathway	Correlation
Blautia	GO_TRANSFERASE_ACTIVITY_TRANSFERRING_NITROGENOUS_GROUPS	-0.832143
Dorea	GO_CARBOHYDRATE_TRANSMEMBRANE_TRANSPORT	-0.763446
Blautia	GO_GLUTATHIONE_METABOLIC_PROCESS	-0.735714
Intestinimonas	GO_GLUTATHIONE_DERIVATIVE_BIOSYNTHETIC_PROCESS	-0.757998
Intestinimonas	GO_GLUTATHIONE_DERIVATIVE_METABOLIC_PROCESS	-0.757998
Prevotella	GO_NEGATIVE_REGULATION_OF_PROTEIN_AUTOPHOSPHORYLATION	-0.796429
Anaerotruncus	GO_NEGATIVE_REGULATION_OF_PROTEIN_AUTOPHOSPHORYLATION	0.75
Prevotella	GO_ENDODERMAL_CELL_DIFFERENTIATION	-0.775
Dorea	GO_ENDODERMAL_CELL_DIFFERENTIATION	0.774199
Dorea	GO_NEUTRAL_LIPID_BIOSYNTHETIC_PROCESS	-0.810041
Dorea	GO_ACYLGLYCEROL_BIOSYNTHETIC_PROCESS	-0.810041
Anaerostipes	GO_STEROID_HYDROXYLASE_ACTIVITY	-0.803571
Dorea	GO_STEROID_HYDROXYLASE_ACTIVITY	-0.774199
Dorea	GO_G_PROTEIN_ALPHA_SUBUNIT_BINDING	0.756277
Prevotella	GO_GLYOXYLATE_METABOLIC_PROCESS	0.739286
Anaerotruncus	GO_GLYOXYLATE_METABOLIC_PROCESS	-0.742857
Anaerostipes	GO_ARACHIDONIC_ACID_MONOOXYGENASE_ACTIVITY	-0.753571
Dorea	GO_ARACHIDONIC_ACID_MONOOXYGENASE_ACTIVITY	-0.745525
Dorea	GO_SMOOTH_MUSCLE_TISSUE_DEVELOPMENT	0.76703
Prevotella	GO_INTEGRIN_BINDING	-0.725
Dorea	GO_INTEGRIN_BINDING	0.774199
Prevotella	GO_H4_HISTONE_ACETYLTRANSFERASE_COMPLEX	-0.796429
Dorea	GO_REGULATION_OF_INCLUSION_BODY_ASSEMBLY	0.831547
Ruminococcus2	GO_NEGATIVE_REGULATION_OF_GLUCOSE_IMPORT	0.725
Anaerotruncus	GO_NEGATIVE_REGULATION_OF_GLUCOSE_IMPORT	0.732143
Anaerosporobacter	GO_BRANCHING_INVOLVED_IN_LABYRINTHINE_LAYER_MORPHOGENESIS	0.869659
Anaerosporobacter	GO_POSITIVE_REGULATION_OF_MONOOXYGENASE_ACTIVITY	-0.753446
Anaerosporobacter	GO_DNA_DIRECTED_RNA_POLYMERASE_II_CORE_COMPLEX	0.772815
Clostridium_IV	GO_POSITIVE_REGULATION_OF_ALCOHOL_BIOSYNTHETIC_PROCESS	-0.747096
Anaerosporobacter	GO_POSITIVE_REGULATION_OF_ALCOHOL_BIOSYNTHETIC_PROCESS	-0.728267
Clostridium_IV	GO_VENTRICULAR_CARDIAC_MUSCLE_CELL_DIFFERENTIATION	-0.734585
Prevotella	GO_CALCIUM_DEPENDENT_CELL_CELL_ADHESION_VIA_PLASMA_MEMBRANE_CELL_ADHESION_MOLECULES	-0.757143
Dorea	GO_CALCIUM_DEPENDENT_CELL_CELL_ADHESION_VIA_PLASMA_MEMBRANE_CELL_ADHESION_MOLECULES	0.799288
Prevotella	GO_REGULATION_OF_RESPIRATORY_GASEOUS_EXCHANGE	-0.771429
Ruminococcus2	GO_REGULATION_OF_RESPIRATORY_GASEOUS_EXCHANGE	0.746429
Anaerosporobacter	GO_NEGATIVE_REGULATION_OF_STRIATED_MUSCLE_CELL_APOPTOTIC_PROCESS	-0.79412
Dorea	GO_VASODILATION	0.777783
Dorea	GO_HEART_TRABECULA_FORMATION	0.749109
Dorea	GO_GROWTH_PLATE_CARTILAGE_DEVELOPMENT	0.799288
Anaerosporobacter	GO_NEGATIVE_REGULATION_OF_CARDIAC_MUSCLE_CELL_APOPTOTIC_PROCESS	-0.730203
Anaerotruncus	GO_MECHANOSENSORY_BEHAVIOR	0.735714
Ruminococcus2	GO_MYOTUBE_CELL_DEVELOPMENT	0.735714
Anaerotruncus	GO_MYOTUBE_CELL_DEVELOPMENT	0.760714
Dorea	GO_FIBRIL	0.724019
Anaerotruncus	GO_FIBRIL	0.753571
Anaerosporobacter	GO_FIBRIL	-0.776689
Dorea	GO_ENTERIC_NERVOUS_SYSTEM_DEVELOPMENT	0.724019
Prevotella	GO_POSITIVE_REGULATION_OF_SMALL_GTPASE_MEDIATED_SIGNAL_TRANSDUCTION	-0.796429
Dorea	GO_POSITIVE_REGULATION_OF_SMALL_GTPASE_MEDIATED_SIGNAL_TRANSDUCTION	0.795704
Dorea	GO_TRABECULA_MORPHOGENESIS	0.763446
Intestinimonas	GO_SARCOPLASMIC_RETICULUM_CALCIUM_ION_TRANSPORT	0.752465
Dorea	GO_LAMELLIPODIUM_ORGANIZATION	0.76703
Prevotella	GO_COLLAGEN_BINDING	-0.75
Dorea	GO_COLLAGEN_BINDING	0.842299
Dorea	GO_GLUCOSE_CATABOLIC_PROCESS	-0.770614
Faecalibacterium	GO_VIRAL_GENOME_REPLICATION	0.725
Dorea	GO_VIRAL_GENOME_REPLICATION	0.76703
Prevotella	GO_RESPONSE_TO_PLATELET_DERIVED_GROWTH_FACTOR	-0.739286
Dorea	GO_RESPONSE_TO_PLATELET_DERIVED_GROWTH_FACTOR	0.881726
Dorea	GO_ADENYLYLTRANSFERASE_ACTIVITY	-0.752693
Dorea	GO_REGULATION_OF_HEAT_GENERATION	0.810041
Faecalibacterium	GO_ANTERIOR_POSTERIOR_AXIS_SPECIFICATION_EMBRYO	0.746429
Dorea	GO_ANTERIOR_POSTERIOR_AXIS_SPECIFICATION_EMBRYO	0.831547
Faecalibacterium	GO_TRIPARTITE_REGIONAL_SUBDIVISION	0.746429
Dorea	GO_TRIPARTITE_REGIONAL_SUBDIVISION	0.831547
Prevotella	GO_POSITIVE_REGULATION_OF_ACUTE_INFLAMMATORY_RESPONSE	-0.735714
Dorea	GO_POSITIVE_REGULATION_OF_ACUTE_INFLAMMATORY_RESPONSE	0.881726
Prevotella	GO_NEGATIVE_REGULATION_OF_CIRCADIAN_RHYTHM	0.785714
Dorea	GO_NEGATIVE_REGULATION_OF_CIRCADIAN_RHYTHM	-0.820794
Dorea	GO_MUSCLE_ATROPHY	-0.813625
Dorea	GO_WOUND_HEALING_SPREADING_OF_EPIDERMAL_CELLS	0.838715
Dorea	GO_AMINO_SUGAR_CATABOLIC_PROCESS	-0.867389
Dorea	GO_OLIGOSACCHARIDE_CATABOLIC_PROCESS	-0.752693
Faecalibacterium	GO_CHONDROITIN_SULFATE_CATABOLIC_PROCESS	0.803571
Dorea	GO_CHONDROITIN_SULFATE_CATABOLIC_PROCESS	0.781367
Dorea	GO_CARBOHYDRATE_KINASE_ACTIVITY	-0.759862
Dorea	GO_LIPID_DIGESTION	-0.795704
Dorea	GO_BLASTODERM_SEGMENTATION	0.874558
Prevotella	GO_PROTEIN_HETEROTRIMERIZATION	-0.735714
Dorea	GO_PROTEIN_HETEROTRIMERIZATION	0.76703
Prevotella	GO_CELLULAR_RESPONSE_TO_ATP	-0.764286
Dorea	GO_CELLULAR_RESPONSE_TO_ATP	0.860221
Prevotella	GO_BONE_TRABECULA_MORPHOGENESIS	-0.792857
Dorea	GO_BONE_TRABECULA_MORPHOGENESIS	0.827962
Roseburia	GO_I_SMAD_BINDING	-0.847413
Pseudoflavonifractor	GO_I_SMAD_BINDING	0.764969
Dorea	GO_DERMATAN_SULFATE_PROTEOGLYCAN_METABOLIC_PROCESS	0.835131
Dorea	GO_BASEMENT_MEMBRANE_ORGANIZATION	0.781367
Dorea	GO_TRABECULA_FORMATION	0.781367
Prevotella	GO_RESPIRATORY_CHAIN	0.764286
Dorea	GO_RESPIRATORY_CHAIN	-0.810041
Dorea	GO_CHEMOKINE_BINDING	0.867389
Prevotella	GO_DERMATAN_SULFATE_METABOLIC_PROCESS	-0.725
Dorea	GO_DERMATAN_SULFATE_METABOLIC_PROCESS	0.845884
Dorea	GO_PLATELET_DERIVED_GROWTH_FACTOR_BINDING	0.770614
Coprobacter	GO_GLYCOGEN_BIOSYNTHETIC_PROCESS	0.725
Coprobacter	GO_GLUCAN_BIOSYNTHETIC_PROCESS	0.725
Faecalibacterium	GO_REGULATION_OF_EXTRINSIC_APOPTOTIC_SIGNALING_PATHWAY_IN_ABSENCE_OF_LIGAND	0.742857
Prevotella	GO_REGULATION_OF_EXTRINSIC_APOPTOTIC_SIGNALING_PATHWAY_IN_ABSENCE_OF_LIGAND	-0.778571
Dorea	GO_REGULATION_OF_EXTRINSIC_APOPTOTIC_SIGNALING_PATHWAY_IN_ABSENCE_OF_LIGAND	0.824378
Prevotella	GO_NEGATIVE_REGULATION_OF_EXTRINSIC_APOPTOTIC_SIGNALING_PATHWAY_IN_ABSENCE_OF_LIGAND	-0.785714
Dorea	GO_NEGATIVE_REGULATION_OF_EXTRINSIC_APOPTOTIC_SIGNALING_PATHWAY_IN_ABSENCE_OF_LIGAND	0.838715
Prevotella	GO_NEGATIVE_REGULATION_OF_SIGNAL_TRANSDUCTION_IN_ABSENCE_OF_LIGAND	-0.785714
Dorea	GO_NEGATIVE_REGULATION_OF_SIGNAL_TRANSDUCTION_IN_ABSENCE_OF_LIGAND	0.838715
Prevotella	GO_POSITIVE_REGULATION_OF_TRIGLYCERIDE_BIOSYNTHETIC_PROCESS	0.832143
Dorea	GO_POSITIVE_REGULATION_OF_TRIGLYCERIDE_BIOSYNTHETIC_PROCESS	-0.781367
Dorea	GO_POSITIVE_REGULATION_OF_PEPTIDYL_THREONINE_PHOSPHORYLATION	0.824378
Anaerosporobacter	GO_POSITIVE_REGULATION_OF_PEPTIDYL_THREONINE_PHOSPHORYLATION	-0.765067
Dorea	GO_COLLAGEN_TRIMER	0.813625
Dorea	GO_EMBRYONIC_CAMERA_TYPE_EYE_FORMATION	0.738356
Anaerosporobacter	GO_EMBRYONIC_CAMERA_TYPE_EYE_FORMATION	-0.784436
Dorea	GO_GLOMERULAR_EPITHELIUM_DEVELOPMENT	0.913984
Anaerosporobacter	GO_GLOMERULAR_EPITHELIUM_DEVELOPMENT	-0.755383
Faecalibacterium	GO_POSITIVE_REGULATION_OF_MULTICELLULAR_ORGANISMAL_METABOLIC_PROCESS	0.753571
Dorea	GO_POSITIVE_REGULATION_OF_MULTICELLULAR_ORGANISMAL_METABOLIC_PROCESS	0.802873
Faecalibacterium	GO_POSITIVE_REGULATION_OF_COLLAGEN_METABOLIC_PROCESS	0.753571
Dorea	GO_POSITIVE_REGULATION_OF_COLLAGEN_METABOLIC_PROCESS	0.802873
Dorea	GO_REGULATION_OF_MACROPHAGE_CYTOKINE_PRODUCTION	0.76703
Anaerosporobacter	GO_REGULATION_OF_MACROPHAGE_CYTOKINE_PRODUCTION	-0.792184
Anaerosporobacter	GO_MIDGUT_DEVELOPMENT	-0.830921
Dorea	GO_NEGATIVE_REGULATION_OF_INTRINSIC_APOPTOTIC_SIGNALING_PATHWAY_IN_RESPONSE_TO_DNA_DAMAGE	0.863805
Dorea	GO_EPITHELIAL_CELL_DIFFERENTIATION_INVOLVED_IN_KIDNEY_DEVELOPMENT	0.81721
Dorea	GO_NEGATIVE_REGULATION_OF_EMBRYONIC_DEVELOPMENT	0.799288
Anaerosporobacter	GO_NEGATIVE_REGULATION_OF_EMBRYONIC_DEVELOPMENT	-0.734077
Prevotella	GO_POSITIVE_REGULATION_OF_TRIGLYCERIDE_METABOLIC_PROCESS	0.85
Dorea	GO_POSITIVE_REGULATION_OF_TRIGLYCERIDE_METABOLIC_PROCESS	-0.813625
Anaerosporobacter	GO_REGULATION_OF_INTERLEUKIN_17_PRODUCTION	-0.885154
Anaerosporobacter	GO_POSITIVE_REGULATION_OF_NITRIC_OXIDE_SYNTHASE_BIOSYNTHETIC_PROCESS	-0.759257
Dorea	GO_REGULATION_OF_LIPOPROTEIN_LIPASE_ACTIVITY	-0.81721
Prevotella	GO_FILAMENTOUS_ACTIN	-0.85
Dorea	GO_FILAMENTOUS_ACTIN	0.79212
Anaerosporobacter	GO_FILAMENTOUS_ACTIN	-0.755383
Prevotella	GO_FIBRIL_ORGANIZATION	-0.775
Dorea	GO_FIBRIL_ORGANIZATION	0.774199
Anaerosporobacter	GO_REGULATION_OF_ARP2_3_COMPLEX_MEDIATED_ACTIN_NUCLEATION	-0.830921
Dorea	GO_CHONDROITIN_SULFATE_PROTEOGLYCAN_METABOLIC_PROCESS	0.745525
Dorea	GO_PROTEOGLYCAN_METABOLIC_PROCESS	0.76703
Anaerosporobacter	GO_PROTEOGLYCAN_METABOLIC_PROCESS	-0.776689
Faecalibacterium	GO_ER_TO_GOLGI_TRANSPORT_VESICLE	0.75
Barnesiella	GO_ER_TO_GOLGI_TRANSPORT_VESICLE	-0.734585
Anaerosporobacter	GO_ER_TO_GOLGI_TRANSPORT_VESICLE	-0.728267
Dorea	GO_POSITIVE_REGULATION_OF_MYELOID_LEUKOCYTE_CYTOKINE_PRODUCTION_INVOLVED_IN_IMMUNE_RESPONSE	0.777783
Prevotella	GO_POSITIVE_REGULATION_OF_EPITHELIAL_TO_MESENCHYMAL_TRANSITION	-0.764286
Dorea	GO_POSITIVE_REGULATION_OF_EPITHELIAL_TO_MESENCHYMAL_TRANSITION	0.802873
Dorea	GO_COMPLEX_OF_COLLAGEN_TRIMERS	0.820794
Dorea	GO_CHONDROCYTE_DIFFERENTIATION	0.745525
Dorea	GO_DETECTION_OF_MECHANICAL_STIMULUS_INVOLVED_IN_SENSORY_PERCEPTION_OF_SOUND	0.781367
Dorea	GO_ENDOCHONDRAL_BONE_MORPHOGENESIS	0.784951
Dorea	GO_CARTILAGE_DEVELOPMENT_INVOLVED_IN_ENDOCHONDRAL_BONE_MORPHOGENESIS	0.781367
Prevotella	GO_EMBRYONIC_SKELETAL_JOINT_DEVELOPMENT	-0.75
Dorea	GO_EMBRYONIC_SKELETAL_JOINT_DEVELOPMENT	0.835131
Prevotella	GO_RESPONSE_TO_INCREASED_OXYGEN_LEVELS	-0.735714
Dorea	GO_RESPONSE_TO_INCREASED_OXYGEN_LEVELS	0.76703
Prevotella	GO_RESPONSE_TO_HYPEROXIA	-0.735714
Dorea	GO_RESPONSE_TO_HYPEROXIA	0.76703
Faecalibacterium	GO_POSITIVE_REGULATION_OF_CELLULAR_EXTRAVASATION	0.746429
Dorea	GO_POSITIVE_REGULATION_OF_CELLULAR_EXTRAVASATION	0.838715
Dorea	GO_EMBRYONIC_DIGESTIVE_TRACT_DEVELOPMENT	0.752693
Anaerosporobacter	GO_EMBRYONIC_DIGESTIVE_TRACT_DEVELOPMENT	-0.774752
Dorea	GO_PROTEOGLYCAN_BIOSYNTHETIC_PROCESS	0.756277
Anaerosporobacter	GO_PROTEOGLYCAN_BIOSYNTHETIC_PROCESS	-0.859974
Prevotella	GO_BANDED_COLLAGEN_FIBRIL	-0.725
Dorea	GO_BANDED_COLLAGEN_FIBRIL	0.79212
Barnesiella	GO_LUMENAL_SIDE_OF_MEMBRANE	-0.734585
Dorea	GO_REPLACEMENT_OSSIFICATION	0.76703
Dorea	GO_ENDOCHONDRAL_OSSIFICATION	0.76703
Dorea	GO_CHD_TYPE_COMPLEX	0.759862
Anaerosporobacter	GO_CHD_TYPE_COMPLEX	-0.883217
Dorea	GO_CHONDROCYTE_DEVELOPMENT	0.774199
Dorea	GO_EXTRACELLULAR_FIBRIL_ORGANIZATION	0.76703
Anaerosporobacter	GO_MESENCHYME_MORPHOGENESIS	-0.734077
Dorea	GO_REGULATION_OF_T_CELL_MIGRATION	0.802873
Anaerosporobacter	GO_NUCLEAR_TRANSCRIPTIONAL_REPRESSOR_COMPLEX	-0.873532
Dorea	GO_NEGATIVE_REGULATION_OF_INTERLEUKIN_17_PRODUCTION	0.731187
Anaerosporobacter	GO_NEGATIVE_REGULATION_OF_INTERLEUKIN_17_PRODUCTION	-0.844479
Dorea	GO_EXTRACELLULAR_MATRIX_STRUCTURAL_CONSTITUENT	0.774199
Faecalibacterium	GO_ANTIGEN_BINDING	0.728571
Dorea	GO_ANTIGEN_BINDING	0.734772
Prevotella	GO_GLOMERULUS_DEVELOPMENT	-0.725
Dorea	GO_GLOMERULUS_DEVELOPMENT	0.853052
Dorea	GO_CELL_ADHESION_MEDIATED_BY_INTEGRIN	0.79212
Dorea	GO_COLLAGEN_FIBRIL_ORGANIZATION	0.756277
Prevotella	GO_POSITIVE_REGULATION_OF_RHO_PROTEIN_SIGNAL_TRANSDUCTION	-0.75
Dorea	GO_POSITIVE_REGULATION_OF_RHO_PROTEIN_SIGNAL_TRANSDUCTION	0.799288
